# Supplementary material for: Accurate isoform discovery with IsoQuant using long reads
Source: Nat Biotechnol. 2023 Jan 2;41(7):915–8. doi: 10.1038/s41587-022-01565-y (PMC10344776; doi:10.1038/s41587-022-01565-y)
Supplement: Source Data Fig. 1 — Plots source data. [file 41587_2022_1565_MOESM3_ESM.xlsx]

## Sheet: Figure 1b,d,e
PacBio
Tool	TALON	FLAIR	Bambu	StringTie	IsoQuant
Precision, %	12.5	48.9	95.8	72.7	94.4
Tool	TALON	FLAIR	Bambu	StringTie	IsoQuant
Recall, %	73.4	40.5	18.7	63.6	76.8
Tool	TALON	FLAIR	Bambu	StringTie	IsoQuant
F1	0.21362	0.443054	0.312919	0.678462	0.846953
ONT
Metric	TALON	FLAIR	Bambu	StringTie	IsoQuant
Precision	1.6	8.6	69.9	29.6	86.3
Metric	TALON	FLAIR	Bambu	StringTie	IsoQuant
Recall	44	38.5	1	51.2	62.6
	TALON	FLAIR	Bambu	StringTie	IsoQuant
F1	0.0308772	0.140594	0.0197179	0.375129	0.725639

## Sheet: Figure 1c
ONT recall
NOVEL
TPM	0-5	5-10	10-50	50-100	100+	avg
TALON	0.09	0.45	0.7	0.75	0.73	0.44
FLAIR	0.29	0.41	0.45	0.46	0.45	0.38
Bambu	0	0	0.01	0.04	0.05	0.01
StringTie	0.42	0.54	0.58	0.57	0.56	0.5
IsoQuant	0.42	0.67	0.77	0.8	0.78	0.63
ONT precision
NOVEL
TPM	0-5	5-10	10-50	50-100	100+	avg
TALON	0.01	0.02	0.04	0.03	0.05	0.02
FLAIR	0.06	0.22	0.22	0.27	0.24	0.1
Bambu	0.21	0.33	0.74	0.87	0.91	0.7
StringTie	0.17	0.54	0.52	0.5	0.45	0.3
IsoQuant	0.8	0.9	0.9	0.93	0.91	0.86
