# Supplementary material for: Accurate isoform discovery with IsoQuant using long reads
Source: Nat Biotechnol. 2023 Jan 2;41(7):915–8. doi: 10.1038/s41587-022-01565-y (PMC10344776; doi:10.1038/s41587-022-01565-y)
Supplement: Source Data Fig. 2 — Plots source data. [file 41587_2022_1565_MOESM4_ESM.xlsx]

## Sheet: Figure 2a
ONT R10								Novel only
	Metric	TALON	FLAIR	Bambu	StringTie	IsoQuant	IsoQuant3		TALON	FLAIR	Bambu	StringTie	IsoQuant
All (69)	Total	174	141	42	48	53	53	Precision	0.083	0.018	0	0.222	0.909	0.909
	Recall, %	63.8	47.8	60.9	59.4	73.9	75.4	Recall	0.423	0.077	0	0.077	0.385	0.385
	Precision, %	25.3	23.4	100	85.4	96.2	98.1	F1	0.138771	0.0291789	0	0.114341	0.540904	0.540904
	F1	0.362321	0.314191	0.756992	0.700657	0.835882	0.85265
Known (43)	Total	41	28	42	39	42	42
	Recall, %	76.7	60.5	97.7	90.7	97.7	97.7
	Precision, %	80.5	92.9	100	100	100	100
	F1	0.785541	0.732784	0.988366	0.951232	0.988366	0.988366
Novel (26)	Total	133	113	0	9	11	11
	Recall, %	42.3	7.7	0	7.7	34.6	38.5
	Precision, %	8.3	1.8	0	22.2	81.8	90.9
	F1	0.138771	0.0291789	0	0.114341	0.486302	0.540904

## Sheet: Figure 2b
		ONT human cDNA
		TALON	FLAIR	Bambu	StringTie	IsoQuant		Data	Transcripts	TALON	FLAIR	Bambu	StringTie	IsoQuant
All	All other tools	12675	12675	12675	12675	12675		ONT cDNA	# Total	76525	170670	92869	118803	61279
	3 other tools	6912	6697	9402	8303	9106			Common, %	16.5632	7.42661	13.6483	10.6689	20.6841
	1-2 other tools	13090	24910	19836	29758	24227			Fair, %	9.03234	3.92395	10.1239	6.98888	14.8599
	No other tool	43848	126388	50956	68067	15271			Other, %	17.1055	14.5954	21.3591	25.0482	39.5356
	Missed	-3193	-3408	-703	-1802	-999			Unique, %	57.2989	74.054	54.8687	57.294	24.9204
									# Missed	3193	3408	703	1802	999
		ONT human dRNA
		TALON	FLAIR	Bambu	StringTie	IsoQuant		Data		TALON	FLAIR	Bambu	StringTie	IsoQuant
All	All other tools	15637	15637	15637	15637	15637		ONT dRNA	# Total	92023	72389	61971	53890	33310
	3 other tools	9183	5725	8169	6218	7737			Common, %	16.9925	21.6013	25.2328	29.0165	46.9439
	1-2 other tools	18489	11988	12721	13526	8774			Fair, %	9.97903	7.90866	13.182	11.5383	23.2273
	No other tool	48714	39039	25444	18509	1162			Other, %	20.0917	16.5605	20.5273	25.0993	26.3404
	Missed	-75	-3533	-1089	-3040	-1521			Unique, %	52.9368	53.9295	41.0579	34.3459	3.48844
									# Missed	75	3533	1089	3040	1521
		ONT human PB
		TALON	FLAIR	Bambu	StringTie	IsoQuant		Data		TALON	FLAIR	Bambu	StringTie	IsoQuant
All	All other tools	11507	11507	11507	11507	11507		PacBio	# Total	46914	67262	53931	57096	32088
	3 other tools	7184	4563	6230	4817	6330			Common, %	24.5279	17.1077	21.3365	20.1538	35.8608
	1-2 other tools	14052	11961	9808	13866	11520			Fair, %	15.3131	6.78392	11.5518	8.43667	19.727
	No other tool	14171	39231	26386	26906	2731			Other, %	29.9527	17.7827	18.1862	24.2854	35.9013
	Missed	-97	-2718	-1051	-2464	-951			Unique, %	30.2063	58.3257	48.9255	47.1241	8.51097
									# Missed	97	2718	1051	2464	951
